# Supplementary material for: Spermidine Attenuates High Glucose-Induced Oxidative Damage in Retinal Pigment Epithelial Cells by Inhibiting Production of ROS and NF-κB/NLRP3 Inflammasome Pathway
Source: Int J Mol Sci. 2023 Jun 23;24(13):10550. doi: 10.3390/ijms241310550 (PMC10341649; doi:10.3390/ijms241310550)
Supplement: Supplementary file 1 [file ijms-24-10550-s001.zip]

Archive with 1 entries (1 files):
- ijms-2455788-supplementary.pdf
